# Supplementary material for: Urinary Glyphosate Concentrations and Serum Sex Hormones in a Nationally Representative U.S. Sample: NHANES 2017–2018
Source: Life (Basel). 2025 Jun 27;15(7):1024. doi: 10.3390/life15071024 (PMC12298975; doi:10.3390/life15071024)
Supplement: Supplementary file 1 [file life-15-01024-s001.zip]

Archive with 1 entries (1 files):
- life-3628869-supplementary.pdf
